# Supplementary material for: Terminal Hydride Complex of High-Spin Mn
Source: J Am Chem Soc. 2024 Jun 28;146(27):18370–8. doi: 10.1021/jacs.4c03310 (PMC11240256; doi:10.1021/jacs.4c03310)
Supplement: Supplementary file 1 — ja4c03310_si_001.xyz [file ja4c03310_si_001.xyz]

LMnI 0 HF

  Mn  0.24055280181435      0.13615484233995     -0.09789920845081
  I   0.47750933861231      0.20513438468240      2.51424545996641
  C   2.20359713420319      0.12004684279722     -0.98890541663821
  H   2.68981422816412      0.93410201950495     -0.43993686217495
  C   2.65921696542885     -1.20451583375843     -0.55731169303758
  C   3.31827812786325     -1.35620978138104      0.69378194320716
  H   3.50079289333870     -0.47183240453948      1.30255461005613
  C   3.69949208967579     -2.60755363571561      1.17356092218337
  C   3.48255376673246     -3.77093402795621      0.41610615782682
  C   2.42312775470475     -2.39202308501593     -1.29535972451137
  H   1.89763629512067     -2.34089568249571     -2.24998174982465
  C   4.26802126430614     -2.71952554643814      2.56473652244008
  F   4.97389906874239     -1.62343412825556      2.91067815207858
  F   3.28268890967967     -2.86511117354579      3.47917820179590
  F   5.08240686257458     -3.79157355860394      2.68585632301267
  C   2.57428828276501     -4.86214786912407     -1.66081710971485
  F   3.16702764088790     -5.96598907941743     -1.17326672492877
  F   1.23908967151825     -5.13083272505631     -1.73717044838777
  F   2.99693348068426     -4.70197968296254     -2.93890670053440
  Si  1.84074949293984      0.58823283964802     -2.71482908297977
  C   2.89197597771833     -0.23773048938970     -4.04801236771758
  H   2.65288460417110      0.13812445828067     -5.05467453816958
  H   2.81947521415503     -1.33335965722320     -4.05767794178243
  H   3.94502511037734      0.00909399058834     -3.84359573445285
  C   1.93609956431323      2.45100033634613     -2.94888601087167
  H   1.60012751683797      2.75685093853238     -3.95074237866437
  H   2.97818943695903      2.78342371043669     -2.83144869181205
  H   1.32482047357031      2.97906676027143     -2.20517397184751
  N   -0.64456060625809     -1.35259219732695     -1.36784349387840
  N   -0.43793161154238     -1.19974308159031     -2.71545965990570
  C   -0.71288493998103     -2.36573475665693     -3.39748850774570
  C   -1.13787421596808     -3.27100250709574     -2.41944490891966
  H   -1.42279113607330     -4.30167583857944     -2.59188375458398
  C   -1.08628322941312     -2.61517282547435     -1.17701609268943
  C   -0.51594970750067     -2.74441825445633     -4.87002338608599
  C   -1.44836457204332     -3.15931258613080      0.19407338848160
  N   -0.78982370239307      1.56364078799910     -1.34486909428858
  N   -0.94763148154118      1.16419203453961     -2.65224853651271
  C   -1.57186251446390      2.64618589462135     -1.17114724132992
  C   -1.82505719774238      1.98842815877045     -3.31488171545751
  C   -2.23042796398007      2.94177011216310     -2.38243216794431
  H   -2.92972777097164      3.74993772552068     -2.55684496203747
  C   -2.29220638828458      1.81989726578274     -4.75070191871500
  C   -1.68094968605363      3.36611546015590      0.16132794202199
  C   -0.02756021501673      0.14114222175961     -3.16637645436349
  H   -0.13228961334115      0.14778251884457     -4.24867804295265
  C   2.84711331823099     -3.64243859587466     -0.82471068724189
  H   3.80414607255828     -4.74279699751128      0.78215738530026
  C   -0.00683516286442     -1.64142335206479     -5.81838094567942
  H   0.15549799905923     -2.09108046878275     -6.80785054080259
  H   0.95276963873652     -1.22788530433709     -5.48903364087098
  H   -0.72826418816798     -0.82678000852387     -5.95379929723684
  C   -0.26358853107007      3.65668064808780      0.70690998176824
  H   -0.32997413108476      4.16393634533989      1.67928922691672
  H   0.29429199253330      4.30052674162079      0.01174221550955
  H   0.30450805686916      2.72893676991573      0.86247304180942
  C   -1.86537656743577     -3.27969827563411     -5.41682157711304
  H   -1.73704364838217     -3.61625565264941     -6.45568290643740
  H   -2.63846047160908     -2.50001803123801     -5.39786750411116
  H   -2.22416275096281     -4.13047530374801     -4.82370532486838
  C   -1.13979970243383      2.05149857138281     -5.76325071986415
  H   -1.52557605421949      1.96264511102603     -6.78876013848163
  H   -0.31417702415608      1.33753312785208     -5.65898712270676
  H   -0.72413287371386      3.06031372299145     -5.63672452656905
  C   -3.37878641039992      2.87963350446508     -5.04874169875939
  H   -3.74577364540393      2.74447761080331     -6.07564161233574
  H   -2.97930171451200      3.89955081919786     -4.96284355692884
  H   -4.23239748133747      2.77745114092644     -4.36524902572942
  C   0.53067773217194     -3.89190847244420     -4.90078876119467
  H   0.65102564988382     -4.25265722199673     -5.93277148566122
  H   0.22525413321398     -4.73384780422188     -4.26875280831292
  H   1.50680472955965     -3.54931967111595     -4.53643569447772
  C   -2.93940698567814      0.42054660743426     -4.90952996643537
  H   -3.22939003593062      0.24909496853591     -5.95611827263512
  H   -3.83979108957069      0.35270322753395     -4.28401545023675
  H   -2.26829955468570     -0.38776776330833     -4.59864035206784
  C   -0.15667031438840     -3.40097553276957      1.01377227863155
  H   -0.41355680488038     -3.78548026420507      2.01082873304962
  H   0.41883992906991     -2.47586801372872      1.15521461109167
  H   0.48244086462491     -4.12981291273143      0.50317486754163
  C   -2.37901090131758     -2.15965605510861      0.91914298864363
  H   -2.64395354029173     -2.54877363299475      1.91192512869587
  H   -3.30280004352435     -1.99791013581826      0.34497282248045
  H   -1.88643377784519     -1.18867256115920      1.07190327711050
  C   -2.47770512901381      2.47993524697764      1.15108523326750
  H   -2.56720182812362      2.98653471949662      2.12232498471874
  H   -1.96873461417116      1.52203552051721      1.32448203135876
  H   -3.48717953206479      2.28047930328482      0.76395646283050
  C   -2.42951944477883      4.70194484731501     -0.03414549845793
  H   -2.47840261298647      5.23713162836281      0.92412290101665
  H   -3.46084901585358      4.54064109452235     -0.38011725429016
  H   -1.91402188865536      5.34790042280443     -0.75968308771905
  C   -2.18208852820370     -4.50773494610341      0.02573189224751
  H   -2.46945414244648     -4.89448534977310      1.01307007623390
  H   -1.53211361974883     -5.25520019929180     -0.45098202666779
  H   -3.09469880788910     -4.39685818165461     -0.57821442348813


LMnI 10 HF

  Mn  0.24892027765307      0.13726951229955     -0.08526245150238
  I   0.47449995085254      0.21338804285529      2.53795484849425
  C   2.21339015922972      0.11638627378594     -0.99560652227709
  H   2.70697109370463      0.92811855827755     -0.45489660833089
  C   2.66922405466270     -1.20645122271293     -0.56615764594592
  C   3.32459338796160     -1.36212584198442      0.68170842821997
  H   3.50739456710207     -0.48163682010635      1.29186701104143
  C   3.70051300170280     -2.61217170604874      1.15834748913470
  C   3.48322844204961     -3.77080366252043      0.40123376074030
  C   2.43305123861578     -2.38906179192667     -1.30365991049698
  H   1.91474387086554     -2.33553369447676     -2.25898304611215
  C   4.26794851186611     -2.72824445427771      2.54728170180364
  F   4.97472223483346     -1.64184846177183      2.89183120203613
  F   3.28802628673482     -2.87109411029059      3.45622752970043
  F   5.07338930208714     -3.79780204855238      2.66497406438526
  C   2.57645517922840     -4.85269779674030     -1.67498724889616
  F   3.18171126314180     -5.94834896079468     -1.20454104944870
  F   1.25099967124506     -5.12882232552316     -1.73326651111249
  F   2.97873240427645     -4.68178964508537     -2.94976899842729
  Si  1.83598468296294      0.58139467590357     -2.71369278158703
  C   2.87620314182273     -0.23329117544335     -4.05656378901282
  H   2.63340805871515      0.14931238960869     -5.05688891114956
  H   2.80579364504788     -1.32636174989463     -4.07463476033639
  H   3.92742061625237      0.01276793324176     -3.85520616917679
  C   1.92215177712024      2.44105946106026     -2.94536691444657
  H   1.57461777155127      2.74681609705827     -3.94034068003481
  H   2.96243640637224      2.77477702421591     -2.84008337094106
  H   1.32040267113486      2.96608801592211     -2.19542335935426
  N   -0.65154578695394     -1.35350573966018     -1.36087703574468
  N   -0.44742692961112     -1.20213871401022     -2.70305315616760
  C   -0.71665007184223     -2.36162931896202     -3.38124623656837
  C   -1.13668710532989     -3.26613472751567     -2.40722136406934
  H   -1.41833331004128     -4.29540778199325     -2.57867994534929
  C   -1.08538865906071     -2.60999770757311     -1.17024946026180
  C   -0.52911625975923     -2.73894859796731     -4.85259681180529
  C   -1.44016321957122     -3.15190247726944      0.20054021156790
  N   -0.80100951635390      1.55612123513123     -1.34439170166913
  N   -0.94725006748935      1.15837024913770     -2.64492941688326
  C   -1.57841528997480      2.63406338186912     -1.17482669321167
  C   -1.81333151232996      1.98078365480487     -3.31309132412455
  C   -2.22583886459176      2.93201725773951     -2.38800169865916
  H   -2.91995277797461      3.74007249492948     -2.56805242362991
  C   -2.26410499807583      1.82117722516721     -4.75233560885502
  C   -1.69803195471698      3.35329957608534      0.15390452740200
  C   -0.03294990309295      0.13334185661899     -3.15246920571118
  H   -0.13676479259754      0.13693802532304     -4.23166465169066
  C   2.85200116313424     -3.63804841338245     -0.83621388623310
  H   3.80084660020980     -4.74187631788544      0.76587643149533
  C   -0.02259939177433     -1.64333627338865     -5.80412665289100
  H   0.13477973734431     -2.09703446379520     -6.78971760992375
  H   0.93729561911372     -1.23160547534778     -5.48227357264606
  H   -0.74044481035353     -0.82979615574399     -5.94159769064992
  C   -0.29025683493376      3.65651525407199      0.70419951672534
  H   -0.36620884485700      4.16870877381863      1.67040647717284
  H   0.26638698667233      4.29893139249237      0.01080808681148
  H   0.28432433392940      2.73832619099300      0.87152883035433
  C   -1.87910821721337     -3.26949749519932     -5.38910882115607
  H   -1.75922736205867     -3.60318331708847     -6.42723862535306
  H   -2.65062727182485     -2.49202703941171     -5.36367626083310
  H   -2.23414563227426     -4.11941826730822     -4.79721985782567
  C   -1.10209283498686      2.04545246018836     -5.74870735505343
  H   -1.47845086257977      1.96911797229794     -6.77600682636728
  H   -0.28597358411770      1.32466228436664     -5.64499032850458
  H   -0.67800741262694      3.04671522541642     -5.61233769330343
  C   -3.33255569612637      2.89060619176285     -5.05828381183005
  H   -3.68870054885606      2.76299592339672     -6.08723513909662
  H   -2.92431951602811      3.90364003290042     -4.96527891905729
  H   -4.19351011146372      2.79631285584905     -4.38706106464236
  C   0.51050543379335     -3.88589858819160     -4.88919154646238
  H   0.62230602212050     -4.24800761685718     -5.91889941319555
  H   0.20866612717083     -4.72477667222515     -4.25580526393483
  H   1.48836589770227     -3.54646121267974     -4.53444787861894
  C   -2.92427117413984      0.43464640378655     -4.92189609486697
  H   -3.20230801699325      0.26851882477289     -5.96993905901498
  H   -3.83182322655827      0.37699998694656     -4.31024566836893
  H   -2.27024253920403     -0.38136662128598     -4.60459476014340
  C   -0.15016367634252     -3.38930537997349      1.01527347367373
  H   -0.40309580880155     -3.77700720263092      2.00930161640314
  H   0.42201516768145     -2.46604731546548      1.16106262329451
  H   0.49085615261081     -4.11267031877860      0.50460597797324
  C   -2.37074344248272     -2.15961917236426      0.92600025596966
  H   -2.63548525777229     -2.55213306841242      1.91471756512315
  H   -3.29257399844297     -1.99849229546696      0.35339616560439
  H   -1.88484175927107     -1.18977997728548      1.08563398083597
  C   -2.49034048573334      2.46581498671786      1.13845403405627
  H   -2.59074725450789      2.97344931013387      2.10520048688164
  H   -1.97683874418330      1.51512370019403      1.32056850027946
  H   -3.49343613686214      2.25635163232564      0.74726892768520
  C   -2.45433817105274      4.67893512609214     -0.04663517543075
  H   -2.51435482655883      5.21342599352802      0.90846618019372
  H   -3.47955128011699      4.50928028977753     -0.39844819545212
  H   -1.94101574358571      5.32790308995285     -0.76713252176488
  C   -2.16823810019208     -4.49889010228606      0.03585247114853
  H   -2.45081353768291     -4.88532134864619      1.02192975001544
  H   -1.51925954982646     -5.24313980017755     -0.44116624019560
  H   -3.08107526652248     -4.39213251143790     -0.56373116841655
  
  LMnI 25 HF
  
  Mn  0.25712428156996      0.15039570111652     -0.06470325555536
  I   0.47116771854153      0.24802699433654      2.56712653914272
  C   2.21838513433330      0.11119078036602     -1.01024270311936
  H   2.72739341594159      0.91463014851585     -0.47901540769202
  C   2.66038649994560     -1.21328882584395     -0.58452898352557
  C   3.29964128272400     -1.38020644005519      0.66394387057833
  H   3.47629810144386     -0.50789383240376      1.28168697439750
  C   3.66902501785359     -2.62987200430554      1.13078639460340
  C   3.45953331435654     -3.77755240688234      0.36556322485471
  C   2.42652256342282     -2.38564710460482     -1.32821152602457
  H   1.91991128254357     -2.32412623321514     -2.28530603132319
  C   4.22528449056250     -2.75879015238039      2.51883281989162
  F   4.93221207679945     -1.68795237873236      2.87134292573494
  F   3.24609558731940     -2.90077461581857      3.41285993341023
  F   5.01658703014465     -3.82650372371320      2.63223296268537
  C   2.56619888919960     -4.84014549139212     -1.71472059316332
  F   3.21044842049006     -5.91860748098770     -1.28530878506104
  F   1.25822301394429     -5.14576189872471     -1.72993817562326
  F   2.91869086490749     -4.64170074237932     -2.98884989233105
  Si  1.82153096526746      0.57448056956793     -2.71569180458200
  C   2.84622296334339     -0.22265790706302     -4.07188165649939
  H   2.59431422794153      0.16841233920343     -5.06258911948872
  H   2.77856138799365     -1.31218549543005     -4.10003480605804
  H   3.89497958516043      0.02350008708938     -3.87774874022702
  C   1.88600424153945      2.42943519679722     -2.93900603491764
  H   1.49373740028064      2.73399123359306     -3.91328247159121
  H   2.92305039658701      2.77151933836882     -2.87654033070848
  H   1.31224909227503      2.94259063055772     -2.16429872907034
  N   -0.64225351531974     -1.35061409395429     -1.34494199164891
  N   -0.45571327515681     -1.19950183048264     -2.67891864886161
  C   -0.72098697395890     -2.35465013111891     -3.34931928975736
  C   -1.12295636597192     -3.25944265764413     -2.37587648630182
  H   -1.39856158299349     -4.28755281382746     -2.54215038726894
  C   -1.06055396439935     -2.60114651547096     -1.14540137381413
  C   -0.55884704569941     -2.72959024632012     -4.81900638459955
  C   -1.39242803397268     -3.13910647947879      0.22698751915856
  N   -0.82028034269705      1.54592061715024     -1.34741640800783
  N   -0.94591552097642      1.15370944436210     -2.64057746979411
  C   -1.58849062097955      2.62052884396455     -1.18672937784042
  C   -1.78597099066818      1.97968119727661     -3.32013892494168
  C   -2.20963257807074      2.92857564741236     -2.40623948072438
  H   -2.89212223137681      3.73953228917151     -2.59650797164015
  C   -2.20484463991741      1.83014268409496     -4.76476138425540
  C   -1.73171737847512      3.32944860293674      0.13929846372791
  C   -0.04154707047627      0.12432931808973     -3.13657327778044
  H   -0.14473603219575      0.11992207806495     -4.21165819180434
  C   2.83994429081467     -3.63391802610860     -0.86959532939954
  H   3.77388976322488     -4.74851398846053      0.72328730179103
  C   -0.04562912753887     -1.64696963809167     -5.77152012916497
  H   0.10288211769017     -2.10549507654267     -6.75215392959346
  H   0.91725922924657     -1.24688007606240     -5.45605129895626
  H   -0.75149947518539     -0.82877320806124     -5.91106227519655
  C   -0.34182545338404      3.65355642445970      0.70291495871704
  H   -0.43731609671700      4.16100466819624      1.66573405874346
  H   0.21013626241624      4.30484789700757      0.02003954187852
  H   0.24575187739773      2.74981332394527      0.87723241922276
  C   -1.91638371861490     -3.23743972553484     -5.33697382338306
  H   -1.81459343669530     -3.56645296615573     -6.37466122557396
  H   -2.67689966116331     -2.45491339563320     -5.29823502981905
  H   -2.27202011100138     -4.08332347937997     -4.74634707576635
  C   -1.02448384721142      2.03890137027227     -5.73179222170019
  H   -1.38152805503880      1.97340381631031     -6.76283445624479
  H   -0.22160201887817      1.31033514730718     -5.61942375524952
  H   -0.59133053352117      3.03077362185325     -5.58465117238832
  C   -3.24378787960868      2.91268762023357     -5.09054014164770
  H   -3.57877388815504      2.79277501975977     -6.12359202136838
  H   -2.82195486376562      3.91511933892402     -4.98750341258486
  H   -4.11780884976663      2.83246240142998     -4.44073316677260
  C   0.45740726875364     -3.88657046252383     -4.87045365253873
  H   0.54706214955085     -4.25002121239710     -5.89784768476033
  H   0.15540290225421     -4.71845340541322     -4.23423657779312
  H   1.44220050571916     -3.56168024115547     -4.53366910181932
  C   -2.88177522687670      0.46192028440235     -4.94847810148331
  H   -3.12656962893980      0.29423134120803     -6.00075177120100
  H   -3.80792396385906      0.42633921389507     -4.37040072476510
  H   -2.25837535475155     -0.36185016734422     -4.60407543431372
  C   -0.09913567070456     -3.34967094168986      1.02943824341556
  H   -0.33764469047533     -3.73663936114755      2.02328060402601
  H   0.45799483442678     -2.42115910115403      1.17098820804473
  H   0.54958208001155     -4.06181487252968      0.52046171258273
  C   -2.32898205941585     -2.16260836751585      0.95114830221477
  H   -2.58567458478061     -2.55748735798776      1.93701537683484
  H   -3.25117072390285     -2.01353529708927      0.38298940903744
  H   -1.85852869475569     -1.18990284386751      1.11213530198225
  C   -2.51405993031964      2.42800603904290      1.10716326349612
  H   -2.63388508616246      2.92796076783802      2.07150529531826
  H   -1.98833510527387      1.48938904672347      1.29337194442517
  H   -3.50572536264279      2.20236029363018      0.70620255152044
  C   -2.50634043249906      4.63630285410197     -0.06174108216074
  H   -2.59006570444774      5.16127378800353      0.89261264698535
  H   -3.51934458387851      4.44982546545311     -0.42839749758541
  H   -1.99695281942622      5.29800355346487     -0.76767513070645
  C   -2.09634262767046     -4.49261622603013      0.07715884879474
  H   -2.35996483568421     -4.87813302466035      1.06477642462472
  H   -1.44212751772093     -5.22502514324427     -0.40241244939056
  H   -3.01483778219959     -4.40476404448833     -0.50999471091061
  
  LMnH 0 HF

  Mn  0.10525958620961     -0.09571465917926     -0.06955318307622
  H   0.07507840918426     -0.18194795153965      1.59498193220027
  C   1.98945260414859     -0.01449285845162     -1.15793091214433
  H   2.54018433568192     -0.82473923594620     -0.66641277865114
  C   2.47265239844093      1.31201296302479     -0.77874166811296
  C   3.28610605791074      1.48698605751794      0.37622499282430
  H   3.54790644113510      0.61304334250914      0.97266270880523
  C   3.73360220826907      2.74603964054187      0.77482975137066
  C   3.40279399361211      3.90025477074688      0.04318194404635
  H   3.75207618007622      4.88060122599201      0.35779787730265
  C   2.59969426367172      3.75114992173547     -1.09373861773730
  C   2.13063258279796      2.49221090157370     -1.48956395878993
  H   1.48345365163401      2.42319871325011     -2.36425149045384
  C   4.64303904223723      2.87136816954475      1.97007724504883
  F   4.44586812678118      1.87863007421657      2.86158374761027
  F   5.94492396659087      2.82278016237769      1.60366727326466
  F   4.45982294253756      4.04607885233971      2.61162722712255
  C   2.18639790426749      4.95987244540312     -1.88731366422084
  F   2.40352960007751      4.78555192455604     -3.21432457465231
  F   0.85528543928890      5.22052158756156     -1.75418049268206
  F   2.84316538480234      6.07274860164817     -1.51428404144418
  Si  1.46288982324855     -0.47742600516236     -2.84373197649037
  C   2.33766589772203      0.40078051595409     -4.27028493757954
  H   2.19975995066992      1.49005754793009     -4.27180517133835
  H   2.02030858709436      0.00757410497553     -5.24842149217650
  H   3.41837765957104      0.21692429706824     -4.17252984616311
  C   1.59945156982397     -2.33384794423221     -3.11586680617765
  H   1.11419609117828     -2.64474483308506     -4.05289381915215
  H   1.13789620331681     -2.89240528895713     -2.29066155839509
  H   2.65853049421503     -2.62537048454696     -3.17616708103336
  N   -0.96034283728821     -1.54143369176268     -1.25345375512937
  N   -1.28079860152344     -1.15494974756136     -2.53102683535647
  C   -2.21358568225852     -2.00329162148521     -3.08032815408679
  C   -2.48325175073572     -2.95763514304513     -2.09906581040325
  H   -3.17922029413443     -3.78282539801789     -2.18656012196375
  C   -1.69123088419662     -2.63518104082076     -0.97612093834027
  N   -0.89568295312798      1.37285153328496     -1.27381570571440
  N   -0.86319191381692      1.22932428687020     -2.63738440761977
  C   -1.21193528936698      2.40133658658122     -3.27059881573695
  C   -1.50536770408003      3.30009215003967     -2.23956489730257
  H   -1.80358853187903      4.33352050385729     -2.36841035288530
  C   -1.29925839108275      2.63384501639820     -1.02006193981859
  C   -0.45465034399596     -0.09882281455624     -3.12996444018967
  H   -0.65609857834515     -0.10837215176426     -4.19804232567374
  C   -2.38145422759627     -2.45565057689390      1.41992564925663
  H   -1.89182229288740     -1.47724691119880      1.53429950173661
  H   -2.37373152076309     -2.95741601063407      2.39853230375986
  H   -3.42635643373730     -2.30083432121757      1.11524201673625
  C   -2.29765273789181     -4.70839863679403      0.28092282546238
  H   -1.80631746087173     -5.33831431279339     -0.47495192208969
  H   -3.36358246858239     -4.62341102066613      0.02434546776882
  H   -2.22707161973166     -5.21973890231145      1.25088913829022
  C   -0.15328807674352     -3.49316318156841      0.81520015788500
  H   0.41423966830714     -4.07110008305353      0.07176978895509
  H   -0.11052599064255     -4.02440469549480      1.77669417725779
  H   0.33312585201985     -2.51545865344306      0.95523795669149
  C   -1.62714719801665     -3.32128730463257      0.37796058075235
  C   -2.84829486547962     -1.85949070344369     -4.45316893626685
  C   -3.92517503841771     -2.95607166272653     -4.62277927039609
  H   -4.41721866907765     -2.83612872061923     -5.59807358293043
  H   -4.69389145293488     -2.88254093269461     -3.84167687967209
  H   -3.48273159013644     -3.96118485746306     -4.58647186122132
  C   -3.54996727015508     -0.48143227515787     -4.54504546684299
  H   -2.86566901094739      0.34548816192362     -4.32428245798493
  H   -4.37218569519774     -0.42639224373522     -3.81863077831431
  H   -3.96463623417790     -0.32955428981110     -5.55204771680560
  C   -1.80968421493375     -2.05335571128359     -5.58916445197053
  H   -1.02275736690978     -1.29017896780011     -5.59040543528681
  H   -2.31496158203580     -2.00659967247165     -6.56435802877688
  H   -1.32512143859894     -3.03475060427433     -5.49704374379578
  C   -2.48963743139328      2.21203644181161      1.13577132350950
  H   -2.07663531100508      1.19554267654473      1.21556801072862
  H   -3.45236210985758      2.16251624782998      0.60674614360418
  H   -2.66721766114849      2.58572523155570      2.15435538467229
  C   -0.14979971229994      3.17533887401458      1.15700373558262
  H   0.57642657482118      3.81026216638145      0.63708461096906
  H   0.27699908182181      2.16546367830835      1.25819742282181
  H   -0.30638115575912      3.57125970077258      2.17090511288874
  C   -2.06921129170903      4.57798161033538      0.34082286161239
  H   -1.36803387604047      5.25649698309575     -0.16483531888315
  H   -2.22847019191177      4.95261292679182      1.36137566807291
  H   -3.03357036459435      4.60685121455666     -0.18747516326112
  C   -1.49842388447617      3.14508714632356      0.39788549450452
  C   -1.22126906834656      2.78483614093249     -4.75457017150837
  C   -0.80868986499522      1.69312898617533     -5.76181186807224
  H   -0.79337931885639      2.14096936226217     -6.76524477172742
  H   -1.51863049229432      0.85831830137730     -5.79594754717641
  H   0.19787117708933      1.30915772534965     -5.56089330339813
  C   -2.64628395863280      3.27707844862649     -5.12031831988535
  H   -2.95247496916098      4.11680015289654     -4.48307642802530
  H   -3.38740027548683      2.47464952744563     -5.00570187589340
  H   -2.66325143281281      3.61735121427714     -6.16598547358404
  C   -0.22414064460677      3.96319759007434     -4.92343593336059
  H   0.80085617132876      3.65185002468402     -4.68928446098149
  H   -0.46872900915163      4.79936596618641     -4.25769916147592
  H   -0.25101254674500      4.32308097726414     -5.96247479783499

  
  LMnH 10 HF
  
  Mn  0.14393298267452     -0.09279088688728     -0.06076776778874
  H   0.10366043046189     -0.18517636536065      1.61296624594586
  C   2.01608169454906     -0.00771727946081     -1.19976818224567
  H   2.57413198756762     -0.81361100528219     -0.71505857983413
  C   2.48305533264271      1.31852275626807     -0.81050659864438
  C   3.26417682496669      1.49676540753813      0.35935836545934
  H   3.52202200165789      0.62119073263418      0.95232165257083
  C   3.68459728594990      2.75642676533157      0.77747164691518
  C   3.36607383417817      3.90615744106879      0.04525640592127
  H   3.70353713767496      4.88440124540544      0.36873993404816
  C   2.59515326005081      3.75398349864585     -1.11022747944110
  C   2.14737851436587      2.49747865604943     -1.52085910933309
  H   1.52586582182246      2.42690417842381     -2.41091104465798
  C   4.50363022923698      2.85734747699590      2.03661053229495
  F   3.89114634033287      2.25516634055051      3.06872757429225
  F   5.69982192864588      2.26055161704983      1.89353206219601
  F   4.73064749523053      4.13323213106235      2.38638308296996
  C   2.18899105384005      4.96225590972268     -1.90433266078478
  F   2.39032596539265      4.78169369778993     -3.22416365957761
  F   0.87095883089785      5.23742660917524     -1.75813774534133
  F   2.85909650191189      6.06253618545743     -1.54251145884572
  Si  1.46911718303288     -0.47470936759427     -2.87091242382562
  C   2.32178617839057      0.38836879787384     -4.31480629372839
  H   2.18827942230237      1.47564963342156     -4.32464482449749
  H   1.99019782453107     -0.01159570288686     -5.28252366920815
  H   3.40060124252163      0.20170570247288     -4.23095827559455
  C   1.59902523051667     -2.32881540895594     -3.13519888378049
  H   1.09946983169943     -2.64353991029008     -4.06034797738522
  H   1.15202623745691     -2.88186213934235     -2.30170307304569
  H   2.65435971949107     -2.62056782116118     -3.21139119575299
  N   -0.94200598769483     -1.53957647405396     -1.25772860827682
  N   -1.26756881317810     -1.14927657708456     -2.52382465697056
  C   -2.20489765842244     -1.98716880886229     -3.06698566278367
  C   -2.47328683913467     -2.94065903269749     -2.09094080317744
  H   -3.17197221496781     -3.76062389176686     -2.17525703554366
  C   -1.67163889752158     -2.62449736004197     -0.97669367607093
  N   -0.88121486066812      1.37219331239855     -1.27841469014730
  N   -0.85022021902651      1.22788197328521     -2.63356759860408
  C   -1.20126688858289      2.39288291180799     -3.26568706158473
  C   -1.49315871520114      3.29147842959700     -2.23971344712745
  H   -1.79253953200072      4.32207813569640     -2.36831083525381
  C   -1.28433321302623      2.62590461035613     -1.02370931113865
  C   -0.44868674484684     -0.09634534812142     -3.12823337641499
  H   -0.66051463528871     -0.10569772106093     -4.19156644363493
  C   -2.34556230699375     -2.46368660083286      1.42007627915384
  H   -1.85421145929540     -1.49095282468497      1.54693485331880
  H   -2.33837309585886     -2.97539266562458      2.39065205477306
  H   -3.38824213606284     -2.30148449780655      1.12076091624588
  C   -2.27004631713416     -4.70017950612183      0.26703623414175
  H   -1.78518468648111     -5.32399774665061     -0.49433153155228
  H   -3.33507180099458     -4.61316498458897      0.01866160721543
  H   -2.19429231556842     -5.21749654692451      1.23052733143543
  C   -0.12807522377388     -3.49639193830343      0.79584593087634
  H   0.43369465176898     -4.06544106051051      0.04498903210577
  H   -0.08114958603217     -4.03818040977422      1.74831539736439
  H   0.36132112586869     -2.52549837391876      0.94700018113278
  C   -1.59965510644191     -3.31818817020648      0.37005994424272
  C   -2.84690286842362     -1.84017769179777     -4.43284244106630
  C   -3.92591879501969     -2.92972874383444     -4.59509429748269
  H   -4.42331455661720     -2.80757267592857     -5.56452051196005
  H   -4.68761518774839     -2.85467256629943     -3.81080058517448
  H   -3.48842222598481     -3.93437781643182     -4.56313755566580
  C   -3.54412072131903     -0.46460240209203     -4.51712226693790
  H   -2.86100268772598      0.35984872229532     -4.29696166842944
  H   -4.36125242938527     -0.41125778497366     -3.78860514741694
  H   -3.96285980853334     -0.30905276784619     -5.51912415438276
  C   -1.82043840486268     -2.03941388928669     -5.57255439309793
  H   -1.02774791189935     -1.28613312912580     -5.58080298556343
  H   -2.33095679524359     -1.98841539953852     -6.54193584950557
  H   -1.34511539984299     -3.02301831018804     -5.48542598146930
  C   -2.45788730253512      2.20088297412420      1.13493630271446
  H   -2.03486813592793      1.19272365621497      1.22670488684191
  H   -3.41789615220815      2.13385892542085      0.60824421628602
  H   -2.64031841715722      2.58085914460393      2.14759104867625
  C   -0.13525044905772      3.18833656486858      1.14288268272019
  H   0.58031480653787      3.82626191975525      0.61721362893212
  H   0.30462103181905      2.18872511093588      1.25437003493695
  H   -0.29198498041459      3.59078675624956      2.15139254183092
  C   -2.06839530016797      4.55983247231149      0.33155171162377
  H   -1.37916434370529      5.24434194663554     -0.17697868182585
  H   -2.22856578297361      4.93511428702497      1.34897964749183
  H   -3.03262094172867      4.57605212349981     -0.19217590901904
  C   -1.48222794416220      3.13790726284859      0.39120378199361
  C   -1.21802885447410      2.77488059103527     -4.74733790278705
  C   -0.82365209509599      1.68434349242098     -5.75687543223708
  H   -0.81314256375459      2.13348090615703     -6.75699566714660
  H   -1.53842581053133      0.85720697679266     -5.78769638105966
  H   0.17942026005323      1.29301394387083     -5.56724361106949
  C   -2.63779092530580      3.27655074111849     -5.10040866152930
  H   -2.93035166782920      4.12010172094875     -4.46627575500543
  H   -3.38385205070989      2.48377204657965     -4.97547198544927
  H   -2.66200137890611      3.61142957127572     -6.14495189374213
  C   -0.21672994691512      3.94220098150525     -4.92377988858743
  H   0.80602417012507      3.62361247538692     -4.70160910993476
  H   -0.44729739596276      4.77804339770156     -4.25680741290333
  H   -0.25018774583978      4.30285398954142     -5.95960764162408
  
  LMnH 25 HF
  
  Mn  0.16402293588701     -0.09386416216615     -0.04610637857964
  H   0.08490635725160     -0.18134699192699      1.64130289591447
  C   2.02829876020510     -0.00655434309171     -1.22071535412489
  H   2.59670356292579     -0.80538518315773     -0.74492630433440
  C   2.47949132807059      1.31950017005822     -0.82818232262933
  C   3.24113761191079      1.50210207264269      0.34732284913611
  H   3.49603757425445      0.63067312223818      0.94136487711314
  C   3.64420674079052      2.75881990207018      0.77185907067010
  C   3.33058411530371      3.90298251811218      0.04012578276834
  H   3.65622472199050      4.88004123938369      0.36790331552300
  C   2.57766697378726      3.74675209550371     -1.11913835460669
  C   2.14299706562400      2.49332701948246     -1.53540630877259
  H   1.53432699326318      2.42175858908776     -2.43009829121574
  C   4.43784310725224      2.86290081907004      2.04241178016275
  F   3.81795828751419      2.25474469547666      3.05289928573671
  F   5.63356870022591      2.28511227093836      1.91912887559852
  F   4.64137471697006      4.13069285177785      2.39721157074086
  C   2.17245991011232      4.95163044503836     -1.91236730134509
  F   2.36333607287061      4.76792829493167     -3.22171942154708
  F   0.86817651959712      5.22994208460406     -1.75677608035904
  F   2.84573753510307      6.04127619279267     -1.55967066626966
  Si  1.46432416998026     -0.47429927477003     -2.87780189990866
  C   2.30538586125899      0.37643887674693     -4.32725939779038
  H   2.17525992588302      1.46036683643787     -4.34311035660963
  H   1.96882690659078     -0.02806723097846     -5.28712496592614
  H   3.38037383601693      0.18763503176694     -4.24732558395864
  C   1.58115542016526     -2.32312295000401     -3.13720055829694
  H   1.06489555071402     -2.63516698570605     -4.04973892529769
  H   1.14542237213039     -2.86809953081251     -2.29721393126770
  H   2.62964335185716     -2.62039268544008     -3.23048819800745
  N   -0.93477043410256     -1.53792596853671     -1.25999795507830
  N   -1.25911369375985     -1.14335689358838     -2.51376695461400
  C   -2.19803240969847     -1.96748140840763     -3.05426441377016
  C   -2.47037726637292     -2.92010088477460     -2.08710475004182
  H   -3.17178071914334     -3.73311557678340     -2.17165367371286
  C   -1.66351064268898     -2.61197777659551     -0.97942387081236
  N   -0.87361216271658      1.36883813257633     -1.28017425015933
  N   -0.84134363634555      1.22219882310015     -2.62452628095489
  C   -1.18936745990921      2.37780355442932     -3.25695757633443
  C   -1.48089837073714      3.27774362815370     -2.23992447295772
  H   -1.77812866290386      4.30508115986872     -2.37058901392629
  C   -1.27297434200695      2.61437827965097     -1.02730092909168
  C   -0.44640152825293     -0.09570533078646     -3.11766938407321
  H   -0.65877871639773     -0.10552649058455     -4.17694157039755
  C   -2.33473024397754     -2.47340323091709      1.40958472450834
  H   -1.84690453707723     -1.50531680421032      1.55040304021278
  H   -2.33022991949697     -2.99422305871779      2.37113346870192
  H   -3.37339947504833     -2.30925553004537      1.11078533051571
  C   -2.25400871543948     -4.68907308294586      0.24404113276837
  H   -1.76969386430592     -5.30381110267836     -0.51972320512180
  H   -3.31568108055718     -4.60259253732097     -0.00222508221204
  H   -2.17739829903540     -5.21205208846828      1.20016459090164
  C   -0.12498477470691     -3.49150680016881      0.77995482923309
  H   0.43771402962657     -4.04610693000786      0.02441032202527
  H   -0.07794301107133     -4.04563398865186      1.72101396758486
  H   0.36128283867353     -2.52679963360137      0.94833896918558
  C   -1.58975574136981     -3.31256680741126      0.35772278877706
  C   -2.83879673507577     -1.81411746112816     -4.41412336122793
  C   -3.92221845882766     -2.88976365642271     -4.57405114519546
  H   -4.41902551946171     -2.76321465482482     -5.53905743505110
  H   -4.67925636177903     -2.80946105571877     -3.79087129652255
  H   -3.49456610031198     -3.89469188771358     -4.54409013261836
  C   -3.52354179794091     -0.44012553427121     -4.49447026263274
  H   -2.83996386273890      0.37800288545195     -4.27187481560980
  H   -4.33841699072597     -0.38522345949003     -3.76898790767618
  H   -3.93995789879338     -0.27982006646403     -5.49271907870928
  C   -1.82073856214105     -2.02320664164162     -5.54971767801508
  H   -1.01832296596307     -1.28593684122471     -5.55976359407604
  H   -2.33038019239969     -1.96393216046665     -6.51497942388088
  H   -1.36224819462504     -3.01107268756855     -5.46583960029196
  C   -2.43345618840834      2.19699858061307      1.12982697020786
  H   -2.00660747999522      1.19627188253448      1.23537500453844
  H   -3.38956914746465      2.11822141852110      0.60539001448621
  H   -2.61877421214458      2.58587662492636      2.13458066031906
  C   -0.12671764183195      3.19319376112052      1.12538513185773
  H   0.58278793324206      3.82721225328188      0.59433293151650
  H   0.31859740242453      2.20228456889111      1.24988655545265
  H   -0.28301889242737      3.60500686402917      2.12616625718507
  C   -2.06167103039726      4.54112119293372      0.31585439959982
  H   -1.38088568632163      5.22569192049381     -0.19602807348307
  H   -2.22130301558509      4.91929425825249      1.32829651543065
  H   -3.02411255010117      4.54835335183032     -0.20358067342894
  C   -1.46905579049314      3.12952297336142      0.38112970159559
  C   -1.20598537903067      2.75497288204175     -4.73466339863183
  C   -0.82329052437970      1.66583109020321     -5.74023567189359
  H   -0.80941599935121      2.11507193524089     -6.73624341201783
  H   -1.54270742370276      0.84797441965454     -5.77255670275087
  H   0.17345503404918      1.26736913313213     -5.55342937157979
  C   -2.61571581250703      3.26502392407896     -5.08358981890457
  H   -2.89740831497050      4.11180884505517     -4.45533862065204
  H   -3.36674372842016      2.48306816963641     -4.95257911164865
  H   -2.64012663898378      3.59357414094387     -6.12621390023429
  C   -0.20157592235984      3.90930765409034     -4.91389112833455
  H   0.81632703465318      3.58391807043414     -4.69745901912471
  H   -0.42222577753392      4.74445744852982     -4.24875148738280
  H   -0.23582361585963      4.26879566796850     -5.94612916928702
